# Supplementary material for: A Histone Deacetylase Inhibitor Induces Acetyl-CoA Depletion Leading to Lethal Metabolic Stress in RAS-Pathway Activated Cells
Source: Cancers (Basel). 2022 May 26;14(11):2643. doi: 10.3390/cancers14112643 (PMC9179484; doi:10.3390/cancers14112643)
Supplement: Supplementary file 1 [file cancers-14-02643-s001.zip]

Archive with 2 entries (2 files):
- cancers-1707182_Supp_figures_rev2.pdf
- Original_Images_for_Blots.pdf
